# Supplementary material for: Multi-ancestry genome-wide association meta-analysis of buprenorphine treatment response
Source: Neuropsychopharmacology. 2025 May 6;50(9):1346–53. doi: 10.1038/s41386-025-02117-z (PMC12260092; doi:10.1038/s41386-025-02117-z)
Supplement: Supplementary file 2 — Data set 1 [file 41386_2025_2117_MOESM2_ESM.xlsx]

## Sheet: ST1
Lead SNPs identified at p=1e-05 threshold in European-ancestry MVP GWAS
CHR	F	SNP	BP	P	TOTAL	NSIG	S05	S01	S001	S0001	SP2
2	1	rs149319538	196279963	2.19e-08	122	34	26	39	20	3	rs184829016(1),rs186132611(1),rs1851787(1),rs1851786(1),rs59395359(1),rs113637960(1),rs16840153(1),rs80354185(1),rs73068993(1),rs73068997(1),rs79470018(1),rs73069002(1),rs181528003(1),rs112023553(1),rs1553256(1),rs17781120(1),rs17176878(1),rs112983822(1),rs113613122(1),rs113986332(1),rs17781641(1),rs111768818(1),rs111787792(1),rs113825708(1),rs145585896(1),rs113697808(1),rs113313164(1),rs76096363…
11	1	rs2852445	114180814	1.37e-06	19	4	2	7	1	5	rs1941399(1),rs2604279(1),rs2852447(1),rs55813122(1),rs2852425(1),rs11214940(1),rs4646337(1),rs11569688(1),rs10891646(1),rs76634920(1),rs7358439(1),rs10891647(1),rs34578376(1)
8	1	rs7018297	130046636	1.42e-06	393	100	63	37	139	54	rs1157275(1),rs4445188(1),rs2197111(1),rs10505531(1),rs7018275(1),rs16903947(1),rs7835741(1),rs1372444(1),rs78749948(1),rs78082205(1),rs10956458(1),rs4733672(1),rs9297780(1),rs920621(1),rs4236737(1),rs1372443(1),rs1372442(1),rs1372441(1),rs6470676(1),rs6470677(1),rs6470678(1),rs10103413(1),rs6470679(1),rs4644199(1),rs4302810(1),rs4371972(1),rs3957251(1),rs7835514(1),rs10098250(1),rs7827793(1),rs7…
17	1	rs2905869	29519016	1.73e-06	188	6	0	11	1	170	rs4795574(1),rs62068820(1),rs2905791(1),rs2269855(1),rs2952976(1),rs2905809(1),rs1124918(1),rs2953015(1),rs2953014(1),rs2953012(1),rs2905807(1),rs2953009(1),rs12602088(1),rs2905806(1),rs2953003(1),rs2905805(1),rs2953002(1),rs3109324(1),rs2953001(1),rs1801052(1),rs2953000(1),rs2952999(1),rs2905878(1),rs2905884(1),rs2952985(1),rs2952977(1),rs2079177(1),rs2952989(1),rs2905803(1),rs2905802(1),rs29058…
7	1	rs75530627	97982272	2.43e-06	1	0	0	0	0	1	rs148673575(1)
15	1	rs4924559	41880207	2.52e-06	136	38	17	56	17	8	rs2297378(1),rs28860492(1),rs2297379(1),rs1200345(1),rs1200346(1),rs1200348(1),rs1200349(1),rs11632399(1),rs28477443(1),rs2412619(1),rs2297383(1),rs2412620(1),rs11858506(1),rs7163686(1),rs1200353(1),rs9652441(1),rs2277537(1),rs2277536(1),rs6493004(1),rs6493005(1),rs4924552(1),rs2289743(1),rs4924554(1),rs28655000(1),rs28657602(1),rs10438299(1),rs28792443(1),rs7183231(1),rs7166371(1),rs1077714(1),r…
6	1	rs573501000	54365478	2.79e-06	184	37	4	44	40	59	rs507809(1),rs669917(1),rs171492(1),rs243818(1),rs243816(1),rs515020(1),rs514947(1),rs507679(1),rs243813(1),rs7758611(1),rs243812(1),rs243811(1),rs243810(1),rs243809(1),rs243807(1),rs243805(1),rs243804(1),rs243803(1),rs183109(1),rs678451(1),rs568103(1),rs189655(1),rs243802(1),rs243801(1),rs78299689(1),rs243800(1),rs183108(1),rs243797(1),rs192158(1),rs189654(1),rs243786(1),rs243785(1),rs243784(1),…
1	1	rs147506475	2563901	5.68e-06	230	49	78	102	0	1	rs140020211(1),rs146788258(1),rs148683401(1),rs147615352(1),rs117642543(1),rs142486132(1),rs148464819(1),rs138034433(1),rs148411475(1),rs144782668(1),rs141613317(1),rs187948507(1),rs115342844(1),rs138650803(1),rs141683738(1),rs146768049(1),rs150659007(1),rs117565304(1),rs115287986(1),rs148693391(1),rs193044236(1),rs368964840(1),rs185085554(1),rs139608651(1),rs375842113(1),rs368908348(1),rs5744534…
6	1	rs9401519	122683440	7.15e-06	352	11	12	58	2	269	rs9401497(1),rs12194646(1),rs2085402(1),rs2816154(1),rs62424802(1),rs9401498(1),rs9398663(1),rs2100579(1),rs12201864(1),rs9388048(1),rs1073942(1),rs12203438(1),rs9385236(1),rs9320857(1),rs1456695(1),rs12192856(1),rs9401499(1),rs9372679(1),rs9372680(1),rs9372681(1),rs9388049(1),rs55936779(1),rs9398665(1),rs9388050(1),rs9372683(1),rs9490415(1),rs12189773(1),rs928009(1),rs928010(1),rs7740033(1),rs94…
9	1	rs139999150	79662443	8.11e-06	2	0	0	2	0	0	rs34220674(1),rs185099175(1)
14	1	rs12431940	20672490	8.12e-06	35	23	8	0	2	2	rs12881149(1),rs9944095(1),rs11850222(1),rs6574508(1)
6	1	rs116843518	112748949	8.32e-06	28	18	2	6	1	1	rs148318599(1),rs150507463(1),rs77718754(1),rs17074077(1),rs146050444(1),rs9387084(1),rs2346529(1),rs72938486(1)
10	1	rs111283074	14760521	8.71e-06	28	3	1	1	17	6	rs79013576(1),rs77483443(1),rs140129396(1),rs74122956(1),rs74122957(1),rs74122958(1),rs74122959(1),rs74122960(1),rs11818480(1),rs56159005(1),rs56119725(1),rs11815796(1),rs11816229(1),rs17155814(1),rs78510478(1),rs74122963(1),rs74122965(1),rs1079102(1),rs78327890(1),rs2167708(1),rs61842963(1),rs17267324(1),rs113072550(1),rs76882717(1)
Lead SNPs identified at p=1e-05 threshold in African-ancestry MVP GWAS
CHR	F	SNP	BP	P	TOTAL	NSIG	S05	S01	S001	S0001	SP2
9	1	rs147697343	71905345	4.17e-06	44	17	8	9	3	7	rs115796395(1),rs77877715(1),rs115642877(1),rs192364243(1),rs7042147(1),rs6559416(1),rs192061212(1),rs6559439(1),rs114396911(1),rs76596504(1),rs78033303(1),rs115523935(1),rs17064043(1),rs149379480(1),rs116814101(1),rs115467214(1),rs17081847(1),rs116384776(1),rs115480970(1)
13	1	rs60776232	102667059	6.15e-06	94	4	2	0	7	81	rs16959566(1),rs16951712(1),rs16959573(1),rs16959577(1),rs73571546(1),rs16959584(1),rs73571564(1),rs111822315(1),rs111555889(1),rs58588112(1),rs59864780(1),rs112126366(1),rs16959599(1),rs73571570(1),rs16959601(1),rs73571574(1),rs113596434(1),rs112443160(1),rs16959605(1),rs16959608(1),rs16959609(1),rs73571579(1),rs73563666(1),rs111554673(1),rs16959611(1),rs73563671(1),rs73563674(1),rs73563676(1),r…
11	1	rs606316	128604022	7.55e-06	7	1	1	3	0	2	rs115069415(1),rs655585(1),rs635696(1),rs77386733(1),rs631647(1)
2	1	rs2610680	104531126	9.4e-06	73	59	5	2	6	1	rs2570501(1),rs76603177(1),rs2582967(1),rs2570504(1),rs2570505(1),rs2570507(1),rs2582971(1),rs2570477(1),rs17344811(1)
Lead SNPs identified at p=1e-05 threshold in cross-ancestry MVP meta-analysis
CHR	F	SNP	BP	P	TOTAL	NSIG	S05	S01	S001	S0001	SP2
2	1	rs149319538	196279963	2.68e-08	63	4	0	28	28	3	rs184829016(1),rs186132611(1),rs113637960(1),rs79470018(1),rs181528003(1),rs112023553(1),rs1553256(1),rs17781120(1),rs17176878(1),rs112983822(1),rs113613122(1),rs113986332(1),rs17781641(1),rs111768818(1),rs111787792(1),rs113825708(1),rs145585896(1),rs113697808(1),rs113313164(1),rs76096363(1),rs79723664(1),rs75555602(1),rs79318028(1),rs80279243(1),rs112658036(1),rs74994115(1),rs75439580(1),rs76815…
Lead SNPs identified at p=1e-05 threshold in European-ancestry Indivior GWAS
CHR	F	SNP	BP	P	TOTAL	NSIG	S05	S01	S001	S0001	SP2
17	1	rs9916613	28682453	3.48e-06	377	109	112	92	26	38	rs2020934(1),rs28709535(1),rs12947654(1),rs9896548(1),rs12945042(1),rs7214991(1),rs1487971(1),rs7214248(1),rs6505165(1),rs1050565(1),rs7223821(1),rs17767256(1),rs12949747(1),rs3794806(1),rs7210085(1),rs8078900(1),rs33980254(1),rs73268099(1),rs3816828(1),rs7215330(1),rs8072345(1),rs6505169(1),rs7208052(1),rs35724800(1),rs7214014(1),rs7342929(1),rs7342921(1),rs3764449(1),rs11867581(1),rs12941223(1)…
3	1	rs6782820	191655172	5.23e-06	533	265	110	81	76	1	rs7621589(1),rs7627232(1),rs13087722(1),rs9838431(1),rs4263238(1),rs1574093(1),rs1574094(1),rs7633523(1),rs7645171(1),rs7633924(1),rs9849758(1),rs4501064(1),rs4444660(1),rs9842000(1),rs13097098(1),rs6770176(1),rs6806006(1),rs6803461(1),rs13088383(1),rs6791529(1),rs6791651(1),rs3912006(1),rs4386442(1),rs9821677(1),rs9841735(1),rs9821996(1),rs6762015(1),rs4398377(1),rs4274697(1),rs12696640(1),rs676…
Lead SNPs identified at p=1e-05 threshold in African-ancestry Indivior GWAS
3	1	rs4282095	195198396	5.6e-06	87	39	26	15	7	0	rs73208943(1),rs199502147(1),rs56227659(1),rs200376291(1),rs72499635(1),rs10933648(1),rs12494594(1),rs12485267(1),rs28668624(1),rs28431445(1),rs28366701(1),rs28575739(1),rs28555290(1),rs78804899(1),rs35192829(1),rs73208948(1),rs34950021(1),rs1136(1),rs73196127(1),rs34357956(1),rs34025597(1),rs3755726(1)
14	1	rs10138676	103412101	6.59e-06	92	16	23	32	20	1	rs17101071(1),rs35566051(1),rs114985167(1),rs146020934(1),rs59524954(1),rs79192303(1),rs10129841(1),rs569726439(1),rs17101081(1),rs34185920(1),rs34573169(1),rs35044711(1),rs8008231(1),rs10135200(1),rs10135776(1),rs35537050(1),rs10136124(1),rs2403107(1),rs1807125(1),rs34349204(1),rs35153269(1),rs8007077(1),rs28417469(1),rs12100549(1),rs9806052(1),rs34871258(1),rs10131775(1),rs143137101(1),rs101380…
Lead SNPs identified at p=1e-05 threshold in cross-ancestry Indivior meta-analysis
CHR	F	SNP	BP	P	TOTAL	NSIG	S05	S01	S001	S0001	SP2
5	1	rs365113	150549341	1.92e-06	14	12	1	0	0	1	rs434674(1)
16	1	rs9932942	83173960	8.87e-06	157	112	16	20	3	6	rs7201802(1),rs7196177(1),rs8054536(1),rs6565131(1),rs6565132(1),rs7189619(1),rs7184922(1),rs7184265(1),rs9922449(1),rs56815662(1),rs13337705(1),rs60982421(1),rs72800218(1),rs66604879(1),rs9927840(1),rs12597394(1),rs11861604(1),rs7203441(1),rs7204170(1),rs6565137(1),rs6565139(1),rs8053417(1),rs13332437(1),rs6565142(1),rs7192933(1),rs12599867(1),rs61277922(1),rs12443793(1),rs12444379(1)
7	1	rs62495670	152637464	9.89e-06	31	3	9	7	7	5	rs62492976(1),rs2535957(1),rs62492977(1),rs62492978(1),rs73728902(1),rs2689529(1),rs62492979(1),rs1860711(1),rs12668815(1),rs10243374(1),rs74350336(1),rs12669423(1),rs73728503(1),rs2871748(1),rs6952411(1),rs6976376(1),rs7804787(1),rs6464288(1),rs2109748(1)
14	1	rs8009836	25161163	9.91e-06	17	15	2	0	0	0	NONE
8	1	rs7818468	29731466	9.92e-06	170	118	29	18	4	1	rs10113398(1),rs10106544(1),rs10090311(1),rs4464924(1),rs11994715(1),rs6989062(1),rs7002360(1),rs4131258(1),rs7005353(1),rs35069058(1),rs7017060(1),rs2166956(1),rs11984668(1),rs57950553(1),rs1545405(1),rs6986400(1),rs12678045(1),rs35409243(1),rs1448767(1),rs34469841(1),rs35879827(1),rs34570501(1),rs62499435(1)
Lead SNPs identified at p=1e-05 threshold in European-ancestry Indivior and MVP meta-analysis
CHR	F	SNP	BP	P	TOTAL	NSIG	S05	S01	S001	S0001	SP2
2	1	rs149319538	196279963	2.66e-08	146	54	25	22	43	2	rs184829016(1),rs186132611(1),rs1851787(1),rs1851786(1),rs59395359(1),rs72613706(1),rs113637960(1),rs16840153(1),rs80354185(1),rs16840215(1),rs59497511(1),rs56829759(1),rs73068993(1),rs73068997(1),rs79470018(1),rs73069002(1),rs73070905(1),rs181528003(1),rs112023553(1),rs1553256(1),rs17781120(1),rs17176878(1),rs112983822(1),rs113613122(1),rs113986332(1),rs17781641(1),rs111768818(1),rs111787792(1),…
8	1	rs10110358	130039151	1.19e-06	556	268	65	54	113	56	rs1157275(1),rs4445188(1),rs2197111(1),rs10505531(1),rs7018275(1),rs16903947(1),rs7835741(1),rs1372444(1),rs78749948(1),rs78082205(1),rs10956458(1),rs4733672(1),rs9297780(1),rs4236737(1),rs1372443(1),rs1372442(1),rs1372441(1),rs6470676(1),rs6470677(1),rs6470678(1),rs10103413(1),rs6470679(1),rs4644199(1),rs4302810(1),rs4371972(1),rs3957251(1),rs7835514(1),rs10098250(1),rs7827793(1),rs7844268(1),rs…
6	1	rs144381111	54366954	1.59e-06	232	50	39	28	55	60	rs507809(1),rs669917(1),rs171492(1),rs243818(1),rs243816(1),rs515020(1),rs514947(1),rs507679(1),rs243813(1),rs7758611(1),rs243812(1),rs243811(1),rs243810(1),rs243809(1),rs243807(1),rs243805(1),rs243804(1),rs243803(1),rs183109(1),rs678451(1),rs568103(1),rs189655(1),rs243802(1),rs243801(1),rs78299689(1),rs243800(1),rs183108(1),rs243797(1),rs192158(1),rs189654(1),rs243786(1),rs243785(1),rs243784(1),…
11	1	rs2852445	114180814	2.52e-06	37	22	4	4	2	5	rs1941399(1),rs2604279(1),rs2852447(1),rs55813122(1),rs2852425(1),rs4646337(1),rs11569688(1),rs10891646(1),rs7358439(1),rs10891647(1),rs34578376(1)
6	1	rs9401519	122683440	4.82e-06	441	96	30	45	1	269	rs9401497(1),rs12194646(1),rs2085402(1),rs2816154(1),rs62424802(1),rs9401498(1),rs9398663(1),rs2100579(1),rs12201864(1),rs9388048(1),rs1073942(1),rs12203438(1),rs9385236(1),rs9320857(1),rs1456695(1),rs12192856(1),rs9401499(1),rs9372679(1),rs9372680(1),rs9372681(1),rs9388049(1),rs55936779(1),rs9398665(1),rs9388050(1),rs9372683(1),rs9490415(1),rs12189773(1),rs928009(1),rs928010(1),rs7740033(1),rs94…
7	1	rs75530627	97982272	5.99e-06	12	11	0	0	1	0	rs148673575(1)
1	1	rs147506475	2563901	6.47e-06	252	71	78	102	0	1	rs140020211(1),rs146788258(1),rs148683401(1),rs147615352(1),rs117642543(1),rs142486132(1),rs148464819(1),rs138034433(1),rs148411475(1),rs144782668(1),rs141613317(1),rs187948507(1),rs115342844(1),rs138650803(1),rs141683738(1),rs146768049(1),rs150659007(1),rs4075560(1),rs117565304(1),rs115287986(1),rs148693391(1),rs193044236(1),rs368964840(1),rs185085554(1),rs139608651(1),rs375842113(1),rs368908348…
10	1	rs113072550	14767985	8.54e-06	49	23	2	1	15	8	rs79013576(1),rs77483443(1),rs140129396(1),rs74122956(1),rs74122957(1),rs74122958(1),rs74122959(1),rs74122960(1),rs11818480(1),rs56159005(1),rs56119725(1),rs11815796(1),rs11816229(1),rs17155814(1),rs78510478(1),rs74122963(1),rs74122965(1),rs1079102(1),rs78327890(1),rs111283074(1),rs2167708(1),rs61842963(1),rs17267324(1),rs76882717(1)
17	1	rs2905869	29519016	8.66e-06	357	173	11	2	7	164	rs4795574(1),rs62068820(1),rs2905791(1),rs2269855(1),rs2952976(1),rs2905809(1),rs1124918(1),rs2953015(1),rs2953012(1),rs2905807(1),rs2953009(1),rs12602088(1),rs2905806(1),rs2953003(1),rs2905805(1),rs2953002(1),rs3109324(1),rs2953001(1),rs1801052(1),rs2953000(1),rs2952999(1),rs2905878(1),rs2905884(1),rs2952985(1),rs2952977(1),rs2079177(1),rs2952989(1),rs2905803(1),rs2905802(1),rs2905870(1),rs29058…
3	1	rs6782820	191655172	9.36e-06	533	364	84	36	48	1	rs7621589(1),rs7627232(1),rs13087722(1),rs9838431(1),rs4263238(1),rs1574093(1),rs1574094(1),rs7633523(1),rs7645171(1),rs7633924(1),rs9849758(1),rs4501064(1),rs4444660(1),rs9842000(1),rs13097098(1),rs6770176(1),rs6806006(1),rs6803461(1),rs13088383(1),rs6791529(1),rs6791651(1),rs3912006(1),rs4386442(1),rs6762015(1),rs6769443(1),rs13059646(1),rs6444593(1),rs12107392(1),rs7650674(1),rs11915440(1),rs1…
Lead SNPs identified at p=1e-05 threshold in African-ancestry Indivior and MVP meta-analysis
CHR	F	SNP	BP	P	TOTAL	NSIG	S05	S01	S001	S0001	SP2
9	1	rs147697343	71905345	2.37e-06	82	44	15	5	9	9	rs115796395(1),rs77877715(1),rs115642877(1),rs192364243(1),rs7042147(1),rs6559416(1),rs192061212(1),rs6559439(1),rs114396911(1),rs76596504(1),rs78033303(1),rs115523935(1),rs17064043(1),rs149379480(1),rs78538273(1),rs141092989(1),rs116814101(1),rs115467214(1),rs7870154(1),rs17081847(1),rs116384776(1),rs115480970(1),rs75687016(1)
13	1	rs60776232	102667059	5.02e-06	153	62	3	0	9	79	rs16959566(1),rs16951712(1),rs16959573(1),rs16959577(1),rs73571546(1),rs16959584(1),rs73571564(1),rs111822315(1),rs111555889(1),rs58588112(1),rs59864780(1),rs112126366(1),rs16959599(1),rs73571570(1),rs16959601(1),rs73571574(1),rs113596434(1),rs112443160(1),rs16959605(1),rs16959608(1),rs16959609(1),rs73571579(1),rs73563666(1),rs111554673(1),rs16959611(1),rs73563671(1),rs73563674(1),rs73563676(1),r…
14	1	rs10498593	85884306	8.31e-06	131	99	4	13	8	7	rs12147130(1),rs12147137(1),rs73312295(1),rs12147321(1),rs112676633(1),rs2145863(1),rs58520745(1),rs17796873(1),rs73314017(1),rs57080687(1),rs58500174(1),rs73314024(1),rs11159703(1),rs73314032(1),rs73314044(1),rs111864770(1),rs113578724(1),rs111869270(1),rs78555326(1),rs113371695(1),rs35423543(1),rs73315610(1),rs74377444(1),rs73315615(1),rs7143371(1),rs2372919(1),rs4015981(1),rs61446605(1)
3	1	rs4282095	195198396	8.79e-06	96	59	25	11	1	0	rs148986202(1),rs73208943(1),rs199502147(1),rs56227659(1),rs200376291(1),rs10933648(1),rs12485267(1),rs28668624(1),rs28366701(1),rs28575739(1),rs28555290(1),rs3755726(1)
Lead SNPs identified at p=1e-05 threshold in cross-ancestry Indivior and MVP meta-analysis
CHR	F	SNP	BP	P	TOTAL	NSIG	S05	S01	S001	S0001	SP2
2	1	rs149319538	196279963	2.66e-08	64	7	0	4	49	4	rs184829016(1),rs186132611(1),rs113637960(1),rs79470018(1),rs181528003(1),rs112023553(1),rs1553256(1),rs17781120(1),rs17176878(1),rs112983822(1),rs113613122(1),rs113986332(1),rs17781641(1),rs111768818(1),rs111787792(1),rs113825708(1),rs145585896(1),rs113697808(1),rs113313164(1),rs76096363(1),rs79723664(1),rs75555602(1),rs79318028(1),rs80279243(1),rs112658036(1),rs74994115(1),rs75439580(1),rs76815…
11	1	rs2852445	114180814	6.6e-07	33	18	4	4	5	2	rs1941399(1),rs2604279(1),rs2852447(1),rs55813122(1),rs2852425(1),rs4646337(1),rs11569688(1),rs10891646(1),rs7358439(1),rs10891647(1),rs34578376(1)
6	1	rs9401519	122683440	7.36e-07	361	56	17	17	20	251	rs9401497(1),rs12194646(1),rs2085402(1),rs2816154(1),rs62424802(1),rs9401498(1),rs9398663(1),rs2100579(1),rs12201864(1),rs9388048(1),rs1073942(1),rs12203438(1),rs9385236(1),rs9320857(1),rs1456695(1),rs12192856(1),rs9401499(1),rs9372679(1),rs9372680(1),rs9372681(1),rs9388049(1),rs55936779(1),rs9398665(1),rs9388050(1),rs9372683(1),rs9490415(1),rs12189773(1),rs928009(1),rs928010(1),rs7740033(1),rs94…
6	1	rs669917	54294688	1.55e-06	249	98	46	23	26	56	rs16885294(1),rs16885298(1),rs507809(1),rs171492(1),rs243818(1),rs243816(1),rs515020(1),rs514947(1),rs507679(1),rs243813(1),rs7758611(1),rs243812(1),rs243811(1),rs243810(1),rs243809(1),rs243807(1),rs243805(1),rs243804(1),rs243803(1),rs183109(1),rs678451(1),rs568103(1),rs189655(1),rs243802(1),rs243801(1),rs78299689(1),rs243800(1),rs183108(1),rs243797(1),rs192158(1),rs189654(1),rs243786(1),rs243785…
8	1	rs6470688	130043829	1.7e-06	314	116	68	59	20	51	rs1157275(1),rs4445188(1),rs10505531(1),rs78749948(1),rs78082205(1),rs4733672(1),rs9297780(1),rs4236737(1),rs1372443(1),rs1372442(1),rs1372441(1),rs6470676(1),rs6470677(1),rs6470678(1),rs10103413(1),rs6470679(1),rs4644199(1),rs4302810(1),rs4371972(1),rs3957251(1),rs7835514(1),rs7827793(1),rs7844268(1),rs9643242(1),rs1372453(1),rs13248403(1),rs7843664(1),rs55865674(1),rs56396127(1),rs55925307(1),r…
6	1	rs12215138	54695917	2.22e-06	289	209	29	14	17	20	rs62412294(1),rs111382636(1),rs9464109(1),rs12203655(1),rs74716588(1),rs62412296(1),rs16885578(1),rs9474931(1),rs9474932(1),rs9474933(1),rs9474935(1),rs9474965(1),rs925057(1),rs12191388(1),rs2063116(1),rs2063117(1),rs7762869(1),rs10223849(1),rs62412604(1),rs9464141(1),rs9475026(1),rs9475027(1),rs4360136(1),rs12661878(1),rs12664770(1),rs12664791(1),rs12663440(1),rs57591249(1),rs11964104(1),rs11964…
9	1	rs147697343	71905345	2.37e-06	59	35	5	1	9	9	rs115796395(1),rs77877715(1),rs115642877(1),rs192364243(1),rs7042147(1),rs6559416(1),rs192061212(1),rs6559439(1),rs114396911(1),rs76596504(1),rs78033303(1),rs115523935(1),rs17064043(1),rs149379480(1),rs116814101(1),rs115467214(1),rs17081847(1),rs116384776(1),rs115480970(1)
6	1	rs573501000	54365478	4.16e-06	22	3	3	6	9	1	rs116347548(1),rs145712528(1),rs78444405(1),rs80115441(1),rs62412268(1),rs62412290(1),rs79707263(1),rs62412297(1),rs116026462(1),rs62412325(1),rs62412326(1),rs140744453(1),rs577670131(1),rs62414266(1),rs2174144(1),rs75866280(1)
13	1	rs72663484	111459167	4.23e-06	35	29	3	2	1	0	rs7323834(1),rs2391867(1),rs7319972(1)
13	1	rs60776232	102667059	5e-06	141	52	1	0	9	79	rs16959566(1),rs16951712(1),rs16959573(1),rs16959577(1),rs73571546(1),rs16959584(1),rs73571564(1),rs111822315(1),rs111555889(1),rs58588112(1),rs59864780(1),rs112126366(1),rs16959599(1),rs73571570(1),rs16959601(1),rs73571574(1),rs113596434(1),rs112443160(1),rs16959605(1),rs16959608(1),rs16959609(1),rs73571579(1),rs73563666(1),rs111554673(1),rs16959611(1),rs73563671(1),rs73563674(1),rs73563676(1),r…
2	1	rs66706786	153461929	5.21e-06	82	76	6	0	0	0	NONE
1	1	rs147506475	2563901	6.47e-06	238	78	78	81	0	1	rs140020211(1),rs146788258(1),rs148683401(1),rs147615352(1),rs117642543(1),rs142486132(1),rs148464819(1),rs138034433(1),rs148411475(1),rs144782668(1),rs141613317(1),rs187948507(1),rs115342844(1),rs138650803(1),rs141683738(1),rs146768049(1),rs150659007(1),rs117565304(1),rs115287986(1),rs148693391(1),rs193044236(1),rs368964840(1),rs185085554(1),rs139608651(1),rs375842113(1),rs368908348(1),rs5744534…
10	1	rs113072550	14767985	6.5e-06	30	4	3	1	16	6	rs79013576(1),rs77483443(1),rs140129396(1),rs74122956(1),rs74122957(1),rs74122958(1),rs74122959(1),rs74122960(1),rs11818480(1),rs56159005(1),rs56119725(1),rs11815796(1),rs11816229(1),rs17155814(1),rs74122963(1),rs74122965(1),rs1079102(1),rs78327890(1),rs111283074(1),rs2167708(1),rs61842963(1),rs17267324(1),rs76882717(1)
17	1	rs2057769	29691368	7.72e-06	514	331	12	2	35	134	rs4795574(1),rs2905791(1),rs2269855(1),rs2952976(1),rs2905809(1),rs1124918(1),rs2953015(1),rs2953012(1),rs2905807(1),rs2953009(1),rs12602088(1),rs2905806(1),rs2953003(1),rs2905805(1),rs2953002(1),rs3109324(1),rs2953001(1),rs1801052(1),rs2953000(1),rs2952999(1),rs2905878(1),rs2905884(1),rs2952985(1),rs2952977(1),rs2079177(1),rs2952989(1),rs2905869(1),rs2905803(1),rs2905802(1),rs2905870(1),rs290587…
16	1	rs9932942	83173960	9.5e-06	157	115	14	18	4	6	rs7196177(1),rs8054536(1),rs6565131(1),rs6565132(1),rs7189619(1),rs7184922(1),rs7184265(1),rs9922449(1),rs56815662(1),rs13337705(1),rs60982421(1),rs72800218(1),rs66604879(1),rs9927840(1),rs12597394(1),rs11861604(1),rs7203441(1),rs7204170(1),rs6565137(1),rs6565139(1),rs8053417(1),rs13332437(1),rs6565142(1),rs7192933(1),rs12599867(1),rs61277922(1),rs12443793(1),rs12444379(1)
4	1	rs72706653	179359799	9.81e-06	176	91	63	11	4	7	rs6552285(1),rs12650801(1),rs11131866(1),rs4690618(1),rs12506054(1),rs9994382(1),rs12499461(1),rs35937393(1),rs2089770(1),rs72706638(1),rs17763347(1),rs62333363(1),rs113170438(1),rs4861796(1),rs6820189(1),rs6819722(1),rs62333364(1),rs62333365(1),rs138955937(1),rs1903525(1),rs7690183(1),rs10520408(1)
